# Supplementary material for: Dynamic Survival Risk Prognostic Model and Genomic Landscape for Atypical Teratoid/Rhabdoid Tumors: A Population-Based, Real-World Study
Source: Cancers (Basel). 2024 Mar 5;16(5):1059. doi: 10.3390/cancers16051059 (PMC10930634; doi:10.3390/cancers16051059)
Supplement: Supplementary file 1 [file cancers-16-01059-s001.zip]

Archive with 2 entries (2 files):
- Supplementary Table S3. ATRT GO KEGG analysis.xlsx
- Supplementary Material.pdf
